# Supplementary material for: Profiling of Nutritionally Vital Bioactive Compounds in Emerging Green Leafy Vegetables: A Comparative Study
Source: Foods. 2022 Nov 30;11(23):3867. doi: 10.3390/foods11233867 (PMC9736515; doi:10.3390/foods11233867)
Supplement: Supplementary file 1 [file foods-11-03867-s001.zip]

Archive with 1 entries (1 files):
- foods-2054291-supplementary.pdf
